# Supplementary material for: Impact of Placental Grading on Pregnancy Outcomes: A Retrospective Cohort Study
Source: Healthcare (Basel). 2025 Mar 10;13(6):601. doi: 10.3390/healthcare13060601 (PMC11942256; doi:10.3390/healthcare13060601)
Supplement: Supplementary file 1 [file healthcare-13-00601-s001.zip]

Archive with 1 entries (1 files):
- healthcare-3478129-supplementary.pdf
